# Supplementary material for: Predicting Non-Alcoholic Steatohepatitis: A Lipidomics-Driven Machine Learning Approach
Source: Int J Mol Sci. 2024 May 29;25(11):5965. doi: 10.3390/ijms25115965 (PMC11172949; doi:10.3390/ijms25115965)
Supplement: Supplementary file 1 [file ijms-25-05965-s001.zip]

Archive with 2 entries (2 files):
- ijms-2979648-supplementary 2.xlsx
- ijms-2979648-supplementary.pdf
