# Supplementary material for: Predicting Non-Alcoholic Steatohepatitis: A Lipidomics-Driven Machine Learning Approach
Source: Int J Mol Sci. 2024 May 29;25(11):5965. doi: 10.3390/ijms25115965 (PMC11172949; doi:10.3390/ijms25115965)
Supplement: Supplementary file 1 [file ijms-25-05965-s001.zip › ijms-2979648-supplementary 2.xlsx]

## Sheet: Demographics
Α/Α	DISEASE GROUP	Sex	Age	ΒΜΙ	Diabetes Mellitus	Arterial Hypertension	Metabolic Syndrome	Waist Circumference	HOMA-IR	NAS score	ALT (U/L)	AST (U/L)	GGT (U/L)	ALP (U/L)	Insulin (μLU/mL)	Platelets(x103) (K/μL)	HbA1c (%)	FBG (mg/dL)	Total cholesterol (mg/dL)	LDL-c (mg/dL)	HDL-c (mg/dL)	Triglycerides (mg/dL)	Ferritin (ng/mL)	Uric acid (mg/dL)	Albumin (gr/dL)
Sample001	NASH	Male	1984	31.8	Yes	Yes	Yes	112	10.9	6	127	68	79	91	22.5	122K	8	196	200	91	65	561	1304	7.5	4.58
Sample002	Control	Female	1992	23.9	No	No	No	88	1.7	0	16	13	11	53	7.4	401Κ	4.9	91	164	72	83	45	59	5	4.7
Sample003	NASH	Female	1967	32	Yes	Yes	Yes	115	4.8	6	41	41	7	38	20.1	305Κ	5.9	96	183	91	49	213	218	8.1	4.3
Sample004	Control	Male	1984	30.9	No	No	No	112	0.8	0	29	22	15	38	3.2	217Κ	5.4	96	161	94	56	56	300	5.8	4.6
Sample006	NASH	Female	1957	28.6	Yes	No	Yes	95	4.5	5	42	35	38	108	16.5	250K	6.3	110	122	39	42	207	149	3.9	4.47
Sample007	NAFL	Female	1963	33.4	Yes	No	No	107	8.1	3	90	28	203	276	25.8	323K	5.9	126	221	141	62	91	74	6.5	4.53
Sample008	NAFL	Male	1960	24.2	No	No	No	88	1.9	1	22	18	18	60	7	226K	5.2	111	219	148	54	84	234	4.7	4.6
Sample009	Control	Female	1970	28.1	No	No	No	102	2.2	0	26	28	28	97	10.2	313K	5.2	89	250	159	74	84	97	3.2	4.7
Sample010	NAFL	Male	1969	24.4	No	Yes	No	96	3	2	23	26	20	71	11.2	232Κ	5.4	110	147	77	45	124	313	6.1	4.94
Sample011	NASH	Male	1958	31.4	Yes	No	Yes	100	4.4	4	44	36	86	93	12.2	90K	6.4	145	194	101	37	279	108	4.1	5
Sample012	NASH	Female	1970	28.4	Yes	No	Yes	110	8.8	6	185	144	260	98	27.4	245K	6.9	130	304	170	37	485	165	6.9	4.57
Sample013	NASH	Male	1978	27.1	No	No	No	100	4.8	5	82	47	38	82	27.5	182K	5.3	71	202	122	44	178	53	6.7	4.5
Sample014	Control	Female	1970	17.3	Yes	No	No	66	1	0	57	40	12	93	3.3	156K	6	119	166	84	60	112	76	2.7	4.41
Sample015	Control	Female	1970	29.3	No	No	No	95	1.1	0	16	20	10	55	5.3	220K	5.9	81	202	126	56	102	59.4	5	4.58
Sample016	Control	Male	1952	24.9	No	Yes	Yes	104	3.7	0	24	25	41	108	20.3	201K	5.2	74	225	121	55	244	230	5.9	3.45
Sample017	NAFL	Female	1963	33.8	No	Yes	Yes	135	3.6	2	26	20	13	101	17.6	174K	5.8	83	118	55	46	85	98.7	4.7	4.6
Sample019	Control	Female	1969	30.1	No	Yes	Yes	95	3.5	0	26	22	61	124	17.6	252K	5.4	80	197	142	38	86	102	4.6	4.23
Sample020	NASH	Male	1964	35.1	No	Yes	Yes	111	6.2	5	33	39	116	61	27.7	186Κ	5.5	91	140	78	45	87	181	5.4	4.38
Sample021	NAFL	Male	1961	30.4	Yes	Yes	Yes	106	0.9	2	21	23	21	40	4.9	135K	5.6	77	92	40	26	132	171	4	3.77
Sample022	NAFL	Female	1964	25.3	No	No	No	89	2	3	49	38	65	84	8.8	287K	5.6	91	215	123	70	108	102	3.9	4.5
Sample023	NASH	Male	1993	23.5	No	No	No	81	5.3	7	124	53	23	52	23.4	246Κ	4.8	91	143	82	32	145	559	5.6	4.91
Sample024	Control	Male	1994	21.6	No	No	No	81	0.7	0	13	18	11	50	3.4	230K	4.8	88	147	75	60	58	249	5.2	5.18
Sample025	NAFL	Male	1972	34.9	No	No	No	118	9.6	3	51	32	30	78	40.3	156K	5.3	96	215	114	42	294	445	7.1	4.55
Sample026	NASH	Male	1955	36	Yes	No	Yes	127	9.1	4	24	30	54	66	33.5	163K	7.4	110	176	75	42	294	354	4.1	4
Sample027	NASH	Female	1963	38.6	No	Yes	Yes	130	6	4	32	25	51	72	22.6	256Κ	6	108	191	110	51	150	579	4.5	4.5
Sample028	Control	Male	1979	26	No	No	No	95	2.3	0	28	17	15	55	10.5	205K	5.5	88	242	170	52	98	163	4.9	4.6
Sample029	NAFL	Male	1970	30.6	No	Yes	Yes	118	7.7	3	24	26	14	77	33.5	274K	5	93	88	26	23	197	1668	4.9	4.7
Sample030	Control	Female	1946	31.2	Yes	Yes	Yes	100	2.3	0	9	20	7	54	9.5	142K	7.4	98	137	58	64	74	95.9	4.3	4
Sample031	Control	Male	1995	23.8	No	No	No	79	2.8	0	15	15	13	66	12.3	318K	4.9	92	149	77	44	139	157	4.8	4.7
Sample032	Control	Male	1976	24.2	No	No	No	83	0.8	0	13	20	13	58	3.5	210K	5.4	87	177	101	64	59	40.8	4.4	4.7
Sample033	NAFL	Male	1968	31.9	Yes	No	Yes	120	11.5	3	73	71	102	125	37.1	376K	6.8	125	185	127	29	143	79.7	5.4	4.7
Sample034	Control	Female	1976	25.3	No	No	No	84	1.9	0	16	18	9	46	9.6	258K	5	82	181	99	70	61	6.6	3.2	4.6
Sample035	Control	Male	1967	25.7	No	No	No	95	2.9	0	23	27	22	62	11.9	207K	5.3	97	195	130	48	85	71	3.7	4.3
Sample036	NAFL	Female	1979	31.6	No	No	No	100	0.6	2	45	28	29	59	3.1	327K	5.1	72	199	113	55	153	64.7	4.8	4.3
Sample037	Control	Male	1961	24.3	Yes	No	No	96	1.7	0	20	19	18	85	5.5	209K	8.1	125	125	55	56	68	101	5.2	4.75
Sample038	NASH	Male	1977	31	No	No	No	117	7.6	4	79	52	26	93	30.1	286K	5.8	102	238	173	42	116	114	6.4	4.72
Sample039	NASH	Male	1954	35.5	Yes	Yes	Yes	136	18.4	5	53	46	771	149	28.3	180K	12.1	264	198	120	50	142	754	5.6	4.1

## Sheet: FATTY_CER_CAR
Sample ID	Disease group	FA 12:0	FA 14:0	FA 15:0	FA16:0	FA 17:0	FA 18:0	FA 20:0	FA 22:0	FA 24:0	FA 16:1	FA 18:1	FA 24:1	FA 20:1	FA 18:2	FA 20:5 ω3	FA 22:6 ω3	FA 18:3 ω3	FA 18:3 ω6	FA 20:3 ω6	FA 20:4 ω6	SFA	MUFA	PUFA	Total ω3	Total ω6	TFA	LA/GLA	EPA/DGLA	AA/EPA	D5-desaturase	D6-desaturase	D9-desaturase (cC16:1/C16:0)	D9-desaturase (cC18:1/C18:0)	DNL	Elongation index	EFA	NEFA	Cer(d18:1/16:0)	Cer(d18:1/18:0)	Cer(d18:1/24:0)	Cer(d18:1/24:1)	Ratio Cer(d18:1/16:0)/ Cer(d18:1/24:0)	Ratio Cer(d18:1/18:0)/ Cer(d18:1/24:0)	Ratio Cer(d18:1/24:1)/ Cer(d18:1/24:0)	CAR 2:0	CAR 3:0	CAR 4:0	CAR 5:0
20230704_sample001	NASH	92.282	316.859	54.5825	5767.29	67.9932	1306.69	61.2172	86.9628	51.4495	506.794	5251.79	71.199	15.6719	4935.68	93.8229	206.895	161.266	85.3657	240.664	576.083	7.80533	5.84545	6.29977	0.461984	0.902112	19.9506	57.818	0.38985	6.14011	8.56765	20.0123	0.0878737	4.01916	1.16849	0.226569	5182.31	12832.6	0.867164	0.427318	21.465	8.74996	0.040399	0.0199077	0.407639	13.0264	0.697285	0.131431	0.107949
20230704_sample002	Control	70.9382	148.271	24.062	1530.96	25.8743	617.661	56.7183	87.059	51.2779	123.378	1029.84	75.7058	8.23114	1735.27	92.0259	162.742	66.6571	82.1369	199.222	524.954	2.61282	1.23716	2.86301	0.321426	0.806313	6.71299	21.1266	0.461926	5.70441	3.30557	11.6623	0.0805883	1.66733	0.882259	0.403446	1884.07	3301.84	0.605671	0.183698	12.6566	4.5637	0.047854	0.0145139	0.360578	8.7063	0.512103	0.0729788	0.049572
20230704_sample003	NASH	73.8447	170.55	25.5136	2972.67	29.6563	789.879	56.4796	85.4205	51.0484	464.307	2583.21	69.2161	10.1945	2320.78	84.976	154.388	66.5421	96.783	261.899	550.758	4.25506	3.12693	3.53613	0.305906	0.90944	10.9181	23.9792	0.324461	6.48134	4.21379	14.2096	0.156192	3.27039	1.28089	0.265714	2484.11	6810.07	0.553993	0.233797	13.0842	4.4865	0.0423405	0.0178686	0.342894	22.715	0.936769	0.190575	0.0960457
20230704_sample004	Control	71.7429	142.342	22.7355	1738.34	25.2412	673.63	57.5178	85.8755	50.9474	129.022	1243.89	76.3323	8.82107	1678.08	84.6591	146.526	65.237	75.0952	205.651	528.225	2.86837	1.45807	2.78347	0.296422	0.808971	7.10991	22.346	0.411664	6.23943	3.17682	11.9579	0.0742214	1.84655	1.03591	0.387514	1818.41	3784.88	0.374152	0.196468	6.36253	3.01102	0.0588055	0.0308789	0.473242	17.8974	0.449517	0.069866	0.0528333
20230704_sample006	NASH	75.256	189.636	27.2902	2255.91	38.0716	729.909	56.6817	82.3867	50.1477	290.352	1846.47	69.0683	10.5845	1521.85	97.1478	187.538	78.5369	98.1927	206.214	608.049	3.50529	2.21648	2.79753	0.363223	0.912455	8.5193	15.4986	0.471102	6.25901	2.50285	8.61119	0.128707	2.52973	1.48235	0.323554	1698.58	5122.65	0.420662	0.279967	8.72282	3.72302	0.0482255	0.0320959	0.426814	11.5941	0.753613	0.127281	0.0525071
20230704_sample007	NAFL	71.6307	149.059	26.6057	1841.62	33.758	727.216	57.9487	89.4661	52.1296	134.992	1322.72	77.6593	9.10177	1774.81	88.8331	178.847	65.5534	81.0607	213.433	589.187	3.04943	1.54448	2.99173	0.333234	0.883681	7.58564	21.8949	0.41621	6.63252	3.01231	12.1053	0.0733006	1.81889	1.03764	0.394879	1921.43	4026.55	0.526086	0.290773	10.0056	3.31984	0.0525793	0.029061	0.331798	13.3911	0.565117	0.0743623	0.0494089
20230704_sample008	NAFL	70.3259	141.284	21.3214	1517.89	25.9935	582.345	57.0422	84.9643	50.7814	118.523	1308.46	73.738	8.96178	1357.13	91.7837	162.124	64.9963	76.8069	196.04	517.018	2.55195	1.50968	2.4659	0.318904	0.789865	6.52753	17.6694	0.468189	5.63301	2.62492	9.57052	0.0780842	2.24688	1.11846	0.383654	1498.93	3527.22	0.608772	0.193521	12.2291	3.07106	0.0497808	0.0158247	0.251129	9.2002	0.465347	0.0944228	0.0484305
20230704_sample009	Control	72.243	160.495	27.7935	2240.49	33.9459	751.61	58.7676	89.9445	52.9953	180.547	1715.12	82.9498	9.57491	2420.75	128.279	204.464	71.381	92.1569	220.249	588.04	3.48829	1.9882	3.72532	0.404124	0.900446	9.2018	26.2677	0.582429	4.58406	4.11664	14.8024	0.0805837	2.28193	0.925538	0.335466	2584.29	4887.78	0.773109	0.383113	15.6498	4.43503	0.0494007	0.0244804	0.283393	18.9569	0.539899	0.064505	0.0458214
20230704_sample010	NAFL	73.9617	149.322	20.9661	1685.61	24.7073	619.432	56.5141	84.374	50.8569	129.013	1394.9	68.3005	10.6912	1318.55	85.5418	161.678	65.036	73.0256	204.589	506.706	2.76574	1.60291	2.41512	0.312256	0.784321	6.78377	18.0559	0.418116	5.92349	2.60219	9.55043	0.0765383	2.2519	1.27838	0.367483	1456.61	3828.95	0.435132	0.178786	12.4856	2.40195	0.0348507	0.0143194	0.192378	8.82972	0.512287	0.0669261	0.0520179
20230704_sample011	NASH	85.2198	205.348	38.3258	2933.8	51.0162	846.486	59.8458	88.0423	52.1048	183.714	3252.18	70.4689	15.3379	2556.61	83.4618	154.367	68.9328	90.8028	219.557	547.335	4.36019	3.5217	3.72107	0.306762	0.857695	11.603	28.1557	0.380137	6.55792	4.67102	16.0053	0.0626199	3.84197	1.14753	0.288529	2716.35	7216.18	0.792747	0.294702	12.9132	4.16052	0.0613905	0.0228218	0.322191	14.8384	0.867188	0.0926935	0.0712597
20230704_sample012	NASH	88.1131	302.018	34.7616	5484.14	45.4692	1462.61	59.5219	91.4698	53.6992	761.86	3905.63	75.938	13.3945	3281.39	109.811	295.091	86.322	99.6892	365.033	632.821	7.62181	4.75682	4.87016	0.491225	1.09754	17.2488	32.9162	0.300826	5.76279	5.18534	17.6408	0.138921	2.67031	1.67129	0.266698	3467.4	11614.2	1.07491	0.702373	19.8401	5.97914	0.0541786	0.0354016	0.301366	14.8923	0.728946	0.118461	0.0658785
20230704_sample013	NASH	75.176	166.159	23.6051	1750.06	25.6307	642.535	55.9577	83.6785	50.429	147.629	1407.8	69.9159	9.2792	1549.13	86.7511	143.318	66.959	79.8137	211.327	502.064	2.87324	1.63463	2.63936	0.297028	0.793205	7.14722	19.4093	0.410506	5.78741	3.08552	10.5546	0.0843563	2.19101	1.12971	0.367149	1695.9	3948.03	0.468207	0.198433	12.058	2.65072	0.0388295	0.0164565	0.219831	11.5931	0.574689	0.111371	0.0528333
20230704_sample014	Control	72.3236	166.145	35.6954	1719.23	47.0639	577.484	56.0775	80.4179	49.3848	308.769	1530.89	77.2685	9.98683	1554.68	91.1519	148.795	78.6235	77.6496	204.927	557.041	2.80382	1.92692	2.71287	0.31857	0.839618	7.4436	20.0218	0.444801	6.11113	2.79096	9.94849	0.179597	2.65097	1.10584	0.335898	1710.95	4136.37	0.445468	0.115916	5.25935	3.04533	0.0847003	0.02204	0.579032	6.81693	0.52959	0.0579334	0.0417448
20230704_sample015	Control	71.1789	146.9	23.5378	1715.6	34.3564	685.073	57.1687	85.2638	51.3743	134.818	1435.51	80.2527	9.51075	1639.07	89.6036	164.348	65.9605	84.6149	218.804	564.248	2.87046	1.66009	2.82665	0.319912	0.867667	7.35719	19.3709	0.409516	6.29716	2.90487	10.8854	0.0785831	2.09541	1.0467	0.399319	1789.64	3971	0.596369	0.287826	13.1697	6.00487	0.0452833	0.0218551	0.45596	8.30925	0.524436	0.105145	0.0507134
20230704_sample016	Control	73.6627	161.871	29.7065	2095.05	39.2138	764.668	58.3296	88.2625	52.066	153.857	1959.43	73.8902	11.7413	1665.77	84.5679	163.665	65.2793	82.7802	219.685	579.049	3.36283	2.19892	2.8608	0.313512	0.881514	8.42255	20.1228	0.38495	6.84715	2.87674	11.2507	0.0734383	2.56246	1.25771	0.364988	1813.83	4973.01	0.652182	0.284879	13.4263	4.78674	0.0485749	0.021218	0.35652	10.3494	0.488357	0.118807	0.0510395
20230704_sample017	NAFL	70.3392	134.966	16.8932	1281.47	18.9342	504.692	55.4073	82.1829	49.3457	107.483	915.803	72.0195	8.35765	1031.66	80.5055	144.795	60.6204	69.518	181.656	509.165	2.21423	1.10366	2.07792	0.285921	0.760339	5.39581	14.8402	0.443175	6.3246	2.02617	7.92739	0.0838747	1.81458	1.24214	0.39384	1161.8	2809.44	0.346245	0.215132	5.81521	2.28185	0.0595413	0.0369948	0.392394	13.936	0.368891	0.0712495	0.0706074
20230704_sample019	Control	69.7059	134.829	18.8055	1454.95	19.3537	490.911	56.2875	85.7419	50.5766	140.205	1001.83	82.5654	8.35242	1374.48	81.5667	147.877	61.0849	70.5037	181.439	511.446	2.38116	1.23295	2.4284	0.290528	0.763388	6.04251	19.4952	0.449554	6.27028	2.68745	10.4453	0.0963642	2.04075	1.05854	0.337407	1506.07	3087.9	0.64598	0.433212	8.11564	3.67155	0.0795969	0.0533799	0.452404	44.1585	0.821353	0.0736706	0.0722381
20230704_sample020	NASH	73.3567	156.149	25.5935	1631.79	28.0906	601.263	56.388	83.6786	50.1234	173.023	1118.67	74.1116	9.1102	1274.87	103.618	195.194	63.9606	73.6336	201.599	506.489	2.70643	1.37491	2.41936	0.362773	0.781722	6.50071	17.3137	0.51398	4.88804	2.51707	9.26541	0.106033	1.86053	1.27997	0.368468	1412.46	3524.74	0.494046	0.170927	5.2679	2.21323	0.0937842	0.0324469	0.420134	12.6541	0.623102	0.102378	0.0996331
20230704_sample021	NAFL	69.9871	140.41	20.8232	1702.43	24.4589	534.797	55.649	80.9438	48.9479	152.634	1551.13	69.7681	10.4044	1164.77	84.3669	143.349	65.522	75.1524	195.747	490.45	2.67845	1.78393	2.21936	0.293238	0.76135	6.68174	15.4988	0.431	5.8133	2.37491	8.27993	0.0896566	2.9004	1.4616	0.314137	1305.45	3940.99	0.357615	0.178786	8.55178	3.69729	0.0418176	0.0209063	0.432341	25.8195	0.638932	0.0498054	0.117733
20230704_sample022	NAFL	71.6339	147.744	23.8807	1618.02	28.01	569.11	56.3645	84.5	50.5233	128.116	1134.11	72.9791	8.56545	1274.37	90.3294	158.264	64.8952	79.6014	205.733	540.047	2.64979	1.34377	2.41324	0.313489	0.82538	6.40679	16.0094	0.439062	5.97863	2.35974	8.81937	0.0791806	1.99277	1.26967	0.351732	1418.86	3449.35	0.626343	0.358554	10.0911	3.5343	0.0620688	0.0355317	0.350239	16.7756	0.858721	0.128837	0.0512026
20230704_sample023	NASH	74.2667	149.599	22.8439	1432.67	27.8479	575.646	56.6416	82.5723	49.4865	100.035	1334.15	67.9753	9.72914	1456.6	86.9401	152.159	69.113	68.526	178.256	459.754	2.47157	1.51189	2.47134	0.308212	0.706537	6.4548	21.2561	0.487725	5.28818	3.16821	10.5827	0.0698242	2.31765	0.983573	0.4018	1594.24	3442.5	0.596369	0.333013	8.33799	2.47058	0.0715243	0.0399393	0.296304	5.62776	0.587207	0.0631215	0.0578883
20230704_sample024	Control	71.4617	143.212	21.6283	1407.94	21.9664	501.455	54.8468	81.5543	49.5116	133.508	971.489	70.7162	8.4668	1395.07	83.5098	145.29	63.5148	71.1168	179.396	472.654	2.35357	1.18418	2.41056	0.292314	0.723167	5.94831	19.6167	0.465506	5.65986	2.95158	10.3622	0.0948256	1.93734	1.00922	0.356163	1529.71	3014.39	0.42273	0.128687	9.92007	3.16543	0.0426136	0.0129723	0.319093	15.1528	0.478601	0.0651967	0.0536486
20230704_sample025	NAFL	75.2862	181.108	33.7336	2373.5	35.8052	677.016	56.3105	85.7958	51.4936	235.536	1757.12	75.5325	9.97411	2042.95	86.1842	164.408	70.1485	82.6129	221.854	552.133	3.57005	2.07816	3.2203	0.320741	0.8566	8.86851	24.7293	0.388472	6.40642	3.70012	13.3735	0.0992358	2.59539	1.1618	0.28524	2195.72	5043.17	0.587067	0.298631	13.9394	4.85537	0.0421156	0.0214235	0.34832	18.4703	1.16374	0.273584	0.111374
20230704_sample026	NASH	103.204	221.925	35.3801	2680.85	40.28	783.482	56.7679	82.6749	49.8765	277.149	2041.18	71.3314	9.92407	1779.5	89.2477	161.853	81.2736	88.5068	216.971	523.723	4.05444	2.39958	2.94108	0.332375	0.829201	9.39509	20.1058	0.411334	5.8682	3.39779	10.4812	0.103381	2.60527	1.50652	0.292252	1949.28	5782.65	0.71523	0.26032	10.7752	3.49141	0.0663771	0.0241591	0.324021	7.48504	0.811045	0.113965	0.0751733
20230704_sample027	NASH	75.3922	182.052	32.6228	2306.01	36.1355	776.144	58.008	86.7792	51.2864	271.278	1581.77	77.9366	9.42379	2236.7	95.2786	183.546	81.7698	87.3863	228.439	551.241	3.60443	1.94041	3.46436	0.360595	0.867066	9.0092	25.5955	0.417085	5.78557	4.05757	13.2227	0.11764	2.03798	1.03099	0.336575	2405.85	4935.2	0.749337	0.361501	10.0911	4.46934	0.0742572	0.0358237	0.442899	15.1634	0.588311	0.0947687	0.0609865
20230704_sample028	Control	72.0824	158.637	30.4555	1832.79	33.4678	668.962	58.4452	91.6658	53.835	133.894	1351.58	84.1741	9.06154	1795.45	91.5637	158.975	65.8311	81.7111	208.688	544.564	3.00034	1.57871	2.94678	0.31637	0.834964	7.52583	21.9731	0.438758	5.94738	3.29703	12.169	0.073055	2.02041	1.0208	0.364997	1942.99	3987.22	0.683189	0.359536	14.9656	4.64091	0.0456505	0.0240242	0.310105	8.20354	0.588495	0.0600086	0.0614757
20230704_sample029	NAFL	95.0934	194.228	32.2842	2647.99	34.5766	718.64	57.8658	84.0431	50.0795	234.042	2422.73	70.2882	11.0646	1718.88	90.8969	175.224	69.3632	83.2301	194.616	575.304	3.9148	2.73813	2.90751	0.335484	0.85315	9.56044	20.6521	0.467058	6.32919	2.98778	11.2644	0.0883847	3.37127	1.54053	0.271391	1871.47	6023.41	0.314205	0.10511	7.1835	2.50489	0.0437398	0.0146322	0.348701	14.21	0.722503	0.0868137	0.0750102
20230704_sample030	Control	70.2526	139.167	20.2276	1494.81	28.5546	682.239	57.0228	83.9837	50.0033	110.106	1332.91	76.3842	9.53046	1503.23	104.383	202.373	69.9242	81.6837	197.326	536.139	2.62626	1.52893	2.69506	0.37668	0.815149	6.85025	18.403	0.528987	5.13626	2.8038	9.91523	0.0736588	1.95373	0.994403	0.456404	1654.84	3620.07	0.414461	0.136545	7.38874	2.8995	0.0560936	0.0184802	0.392421	23.7063	0.655315	0.13195	0.067183
20230704_sample031	Control	88.2131	211.5	35.0612	1887.37	35.7957	691.194	56.745	84.6377	50.7757	144.714	1299.11	71.4902	9.64912	1518.69	93.8453	149.685	67.5736	74.836	196.474	495.142	3.14129	1.52496	2.59624	0.311104	0.766452	7.2625	20.2935	0.477648	5.27615	3.06718	10.6642	0.0766753	1.87952	1.24276	0.366221	1661.1	4022.39	0.590168	0.16798	12.4856	2.9767	0.0472678	0.0134539	0.238411	8.02461	0.855775	0.129356	0.0642479
20230704_sample032	Control	73.3914	151.698	23.2181	1513.01	25.4422	563	55.4767	82.4732	50.0765	106.783	890.303	69.8132	8.30653	1430.39	99.6752	179.673	63.378	73.4049	185.215	500.509	2.53779	1.07521	2.53225	0.342726	0.759128	6.14524	19.4864	0.53816	5.0214	2.85788	10.4574	0.0705763	1.58135	1.05776	0.372105	1567.18	3073.1	0.390689	0.0779978	8.72282	1.75857	0.0447893	0.00894181	0.201606	8.30295	0.560147	0.123822	0.0681614
20230704_sample033	NAFL	75.5926	166.863	23.9717	1820	25.5799	664.368	55.3892	82.1659	49.7637	179.042	1169.5	70.5492	8.95256	1334.4	83.5696	148.95	62.8079	74.1637	214.981	537.43	2.96369	1.42805	2.4563	0.295327	0.826575	6.84804	17.9926	0.388729	6.43093	2.48292	9.74216	0.0983747	1.76033	1.36391	0.365038	1471.37	3832.91	0.647014	0.313366	10.8608	3.98895	0.0595735	0.0288531	0.367281	7.68701	0.40902	0.0674449	0.0653893
20230704_sample034	Control	71.2635	146.452	22.8586	1460.48	22.97	559.168	55.0945	81.9861	49.6076	142.284	972.055	68.5212	8.31046	1381.56	84.6073	145.971	63.9547	75.5642	198.126	495.838	2.46988	1.19117	2.44562	0.294533	0.769529	6.10668	18.2833	0.427037	5.86047	2.78632	9.90234	0.0974229	1.7384	1.05712	0.382866	1521.08	3133.99	0.494046	0.122793	11.2884	2.36764	0.043766	0.0108778	0.209741	7.92756	0.49572	0.0788586	0.0505503
20230704_sample035	Control	72.816	150.457	23.819	1489.28	25.1263	582.956	56.2039	83.5145	49.9875	113.942	1084.79	69.9059	8.7743	1233.3	87.6911	160.067	62.4002	73.5354	200.479	503.472	2.53416	1.27742	2.32095	0.310158	0.777486	6.13252	16.7715	0.437409	5.74143	2.44959	9.07269	0.0765083	1.86085	1.20756	0.391435	1369.24	3270.97	0.449602	0.175839	10.2621	2.44484	0.0438117	0.0171347	0.238239	9.79488	0.523884	0.0627756	0.0808806
20230704_sample036	NAFL	73.5375	157.611	22.3729	1606.81	24.5599	563.242	55.1542	81.2543	49.1639	157.065	1142.67	67.727	8.2014	1284.16	88.6377	140.471	65.4824	84.1295	217.52	488.016	2.6337	1.37566	2.36841	0.294591	0.789665	6.37778	15.2641	0.407492	5.50574	2.63139	8.58326	0.0977495	2.02874	1.25125	0.350535	1433.77	3469.78	0.654249	0.244603	9.83455	3.57719	0.0665255	0.0248718	0.363737	8.62657	0.399264	0.259576	0.0515287
20230704_sample037	Control	71.1663	142.694	20.0201	1536.96	29.4896	650.339	55.6988	81.8433	49.7277	118.174	1227.84	66.3817	9.14625	1429.75	102.584	193.101	64.679	81.2773	189.047	533.602	2.63794	1.42155	2.59404	0.360364	0.803927	6.65353	17.591	0.542638	5.20161	2.67944	9.79576	0.0768878	1.88801	1.07498	0.423132	1575.71	3533.32	0.302836	0.10511	6.73881	1.53553	0.0449391	0.0155978	0.227864	12.9081	0.605798	0.105318	0.0653893
20230704_sample038	NASH	73.7108	163.683	26.5351	1679.15	27.1042	600.437	55.7872	81.8449	49.5242	155.517	1217.16	72.6153	9.90287	1489.31	116.657	173.686	72.5663	73.8572	209.908	494.659	2.75778	1.45519	2.63064	0.36291	0.778424	6.84361	20.1647	0.555754	4.24028	3.01077	10.1712	0.0926161	2.02712	1.12747	0.357583	1635.73	3652.26	0.697659	0.265232	11.3739	5.06125	0.0613387	0.0233194	0.444989	5.89862	0.545789	0.1361	0.0989808
20230704_sample039	NASH	73.7947	156.071	23.9078	1689.7	29.1841	598.196	55.0968	82.0521	49.5056	134.179	1101.58	67.8694	9.38476	1617.97	85.2378	174.14	66.7768	71.0713	191.792	488.898	2.75751	1.31301	2.69588	0.326154	0.751761	6.76641	22.7654	0.444429	5.7357	3.30941	11.7373	0.0794096	1.8415	1.04434	0.354024	1755.81	3523.66	0.711095	0.380166	12.9987	3.16543	0.0547051	0.0292464	0.243518	12.71	0.527197	0.0876783	0.0502242
[truncated: 9 more columns]

## Sheet: Untargeted Lipidomics
Sample ID	Disease Group	LPC(14:0)	LPC(15:0)	LPC(16:0)	LPC(16:1)	LPC(17:0)	LPC(18:0)	LPC(18:1)	LPC(18:2)	LPC(20:1)	LPC(20:2)	LPC(20:3)	LPC(20:4)	LPC(20:5)	LPC(22:5)	LPC(22:6)	LPC(O-16:1)	LPC(O-18:1)	LPE(16:0)	LPE(18:0)	LPE(18:1)	LPE(18:2)	LPE(20:4)	LPE(22:6)	Cer(18:0;O2_22:0)	Cer(18:1;O2_22:0)	Cer(18:1;O2_23:0)	Hex2Cer(18:1;O2_16:0)	SM 32:0;O2	SM 32:1;O2	SM 32:2;O2	SM 33:1;O2	SM 33:2;O2	SM 34:0;O2	SM 34:1;O2	SM 34:2;O2	SM 35:1;O2	SM 36:0;O2	SM 36:1;O2	SM 36:2;O2	SM 37:1;O2	SM 38:0;O2	SM 38:1;O2	SM 38:2;O2	SM 39:1;O2	SM 39:2;O2	SM 40:0;O2	SM 40:1;O2	SM 40:2;O2
20230816_Sample001_19_1_5462.d	NASH	1.72909	1.07386	143.449	3.67149	1.45078	55.0081	31.9235	43.701	0.301366	0.435021	4.51809	9.61399	0.493161	0.430289	2.46495	0.74476	0.757585	1.73418	3.12883	2.56781	3.74348	1.95327	1.89417	0.366124	1.41326	1.17251	1.36521	0.413571	7.83157	0.637289	4.75647	0.131543	5.11477	165.981	15.0258	2.77818	2.67835	18.1291	11.886	1.66861	1.29182	13.1792	5.52809	4.89213	1.03104	2.34038	30.4975	19.5001
20230816_Sample002_20_1_5463.d	Control	0.981377	0.661192	57.4722	1.65825	0.751208	28.7018	20.4111	31.5148	0.228658	0.256623	2.68689	6.84015	0.48077	0.236667	1.65556	0.639011	0.385509	0.582704	1.25914	1.4868	1.92826	1.45344	1.27	0.0862353	0.702099	0.646229	1.13035	0.376664	7.5803	0.651741	4.66995	0.167615	4.86006	135.606	12.7937	3.17533	1.13413	17.5419	11.1874	2.18736	0.803563	14.9687	6.75557	6.41616	1.3359	1.078	27.7499	23.2852
20230816_Sample003_21_1_5464.d	NASH	0.741813	0.457142	80.2854	2.40659	0.571664	30.6752	18.3235	16.3042	0.141081	0.26495	3.32207	4.33775	0.124035	0.179	0.898241	0.718061	0.48413	2.55238	4.40158	2.67496	4.05524	3.32273	1.95242	0.120332	0.710731	0.861009	1.36112	0.239341	7.39509	0.655208	3.83181	0.137598	5.49039	163.082	15.4657	2.10162	1.49966	16.6987	11.5808	1.49285	0.640817	13.7834	5.90431	5.49617	1.02926	1.36145	30.2455	20.1032
20230816_Sample004_22_1_5465.d	Control	0.438167	0.516892	57.4673	1.29414	0.665305	26.4446	20.473	23.5584	0.275098	0.191187	2.70877	6.60989	0.181461	0.300126	1.18282	0.773769	0.492922	0.711385	1.13705	1.03352	1.43744	1.75258	0.873122	0.040883	0.427886	0.400802	1.86113	0.172459	4.96564	0.446044	3.59235	0.095526	3.71207	130.563	11.6161	2.52905	1.0078	16.9188	11.3775	1.85604	0.448793	11.9744	6.70031	3.88504	1.03872	0.67982	21.6183	17.3508
20230816_Sample006_23_1_5466.d	NASH	0.916512	0.49867	67.2561	2.12684	0.93191	27.482	15.8293	14.3819	0.218109	0.179952	1.87489	7.70464	0.411123	0.258158	1.35573	0.484004	0.264897	1.84966	2.84656	1.7691	1.03536	2.33283	2.0834	0.0466547	0.540472	0.496133	0.508257	0.16485	4.5259	0.587408	2.66448	0.089229	2.76211	77.5433	8.84284	2.03628	0.824914	13.058	8.67666	1.41866	0.433271	9.99457	5.52558	3.83911	0.810841	0.570168	15.8448	14.3185
20230816_Sample007_24_1_5468.d	NAFL	0.564986	0.607096	55.3303	1.30644	0.976153	27.7284	15.5635	15.7332	0.228429	0.199987	1.87689	5.80021	0.228678	0.202039	1.37729	0.643055	0.474268	0.900588	1.90083	1.09838	1.70544	2.10738	1.72733	0.0856807	0.545825	0.556566	1.54845	0.420622	9.2458	1.04324	5.6264	0.213884	5.86086	166.09	17.9634	4.15072	2.13672	21.734	15.7807	2.86665	0.976457	16.0405	8.69509	7.67998	1.93367	1.55834	30.3683	25.8244
20230816_Sample008_25_1_5469.d	NAFL	0.543357	0.57068	61.752	1.38802	0.952939	30.3939	27.468	21.9935	0.260865	0.213918	1.92365	6.40877	0.445768	0.207714	1.36558	0.681331	0.559229	0.59656	1.23373	2.03573	1.49699	1.41967	1.01338	0.0766579	0.684141	0.668784	1.41002	0.358497	7.9667	0.731186	5.2018	0.137871	6.42188	173.105	14.6077	3.20102	1.11104	17.4851	10.9189	2.017	0.653449	13.8756	7.19285	5.62124	1.04837	1.02225	26.7865	20.4502
20230816_Sample009_26_1_5470.d	Control	1.53213	1.08963	121.135	3.35662	1.43548	48.3023	38.5478	47.4655	0.488237	0.488291	5.4876	13.231	2.02427	0.655547	4.90675	1.27982	0.903248	2.37245	3.68715	3.21769	5.37911	3.93873	4.46642	0.0994992	1.00276	0.951814	1.89605	0.429116	11.3212	1.42438	6.60426	0.248703	7.35719	219.257	23.7091	4.26805	1.20184	24.4979	18.5497	2.891	0.669269	19.1121	11.5489	7.83849	2.19227	1.09256	36.4792	33.7704
20230816_Sample010_27_1_5471.d	NAFL	0.705718	0.498502	59.0951	1.28544	0.61299	24.4056	19.8657	19.3165	0.281541	0.248528	2.54242	6.71171	0.271508	0.178356	1.48632	0.574723	0.330981	0.892763	1.66167	1.42933	2.13522	2.38299	1.93661	0.0454253	0.594072	0.46787	0.727982	0.126406	4.26629	0.34462	2.79606	0.0682869	3.33644	92.501	10.4764	1.69856	0.666916	12.8459	8.35002	1.21128	0.3748	10.8733	5.70282	3.32655	0.659821	0.508431	21.4259	17.4327
20230816_Sample011_28_1_5472.d	NASH	1.21673	1.08777	119.92	2.33259	1.87014	53.8278	33.8732	29.6439	0.538692	0.425378	3.40784	8.98572	0.176674	0.271972	1.56975	0.920334	0.842725	1.86063	3.75025	3.33509	2.94665	2.31525	1.25642	0.101434	0.881823	0.58239	1.2112	0.286202	8.76834	0.513951	4.68104	0.066003	4.70142	152.639	16.3559	2.76995	1.1183	14.7376	8.84993	1.60132	0.589682	12.6491	4.89365	4.66591	0.681628	1.13179	25.6656	17.1278
20230816_Sample012_29_1_5474.d	NASH	1.39948	0.515901	117.119	3.14613	0.811387	55.3383	25.3415	22.8413	0.396607	0.293613	5.10475	6.8409	0.513528	0.321876	2.69663	0.668396	0.524185	2.55453	4.35241	3.34673	3.50944	3.67545	4.15927	0.283755	1.4579	0.981943	1.60191	0.484224	9.27418	0.685834	4.59902	0.157389	6.79649	196.072	16.994	2.88612	3.24697	23.5039	13.7489	1.79341	1.41158	16.9379	6.75123	5.80192	0.952157	3.3516	38.3644	23.7039
20230816_Sample013_30_1_5475.d	NASH	0.889173	0.641121	81.9018	1.58308	0.863916	43.3816	22.1014	23.1761	0.278179	0.264413	2.89595	6.18672	0.27171	0.290005	0.945086	0.800769	0.522854	0.95813	2.39242	2.23018	2.32064	2.36374	1.27057	0.102737	0.680463	0.542887	1.21199	0.320111	7.07735	0.551388	3.90874	0.109383	4.8792	127.87	11.9241	2.30792	1.41945	15.9058	9.99312	1.50183	0.861853	13.7576	5.45275	4.95929	0.627184	1.47622	26.7115	19.9245
20230816_Sample014_31_1_5476.d	Control	1.01284	1.1364	84.5006	4.62084	2.27095	33.4569	29.4407	20.1194	0.566496	0.469359	2.66708	7.99227	0.336152	0.448717	1.0287	0.702727	0.614958	1.5279	2.87854	1.51222	1.27121	1.79213	0.886802	0.037477	0.280655	0.374592	0.752998	0.333017	9.28941	0.657602	6.86396	0.161516	4.3707	147.781	12.0728	4.35788	0.46041	14.224	10.3642	2.32061	0.341651	10.2913	5.58563	5.2203	1.07716	0.285987	14.2764	17.9141
20230816_Sample015_32_1_5477.d	Control	0.481955	0.534639	68.2415	1.47287	1.24656	37.3327	24.5126	24.4572	0.332442	0.34137	3.38953	8.66411	0.327049	0.237687	1.60778	0.846442	0.635737	1.11167	1.97406	1.67154	1.6629	2.36108	1.32644	0.047542	0.7037	0.842279	1.0566	0.262251	8.5861	0.727722	5.82085	0.171854	5.26376	168.877	15.2048	3.91086	0.872284	21.1713	15.2671	2.24944	0.565692	15.7575	7.84052	6.72049	1.23171	0.550596	26.8584	25.0487
20230816_Sample016_33_1_5478.d	Control	0.553389	0.648924	71.065	1.6337	1.25436	40.0558	24.3781	18.2627	0.432184	0.337163	2.94239	7.96521	0.170087	0.165303	1.19132	0.714309	0.661041	1.56735	3.55794	2.00464	1.2787	2.55392	1.58436	0.0745432	1.00505	1.00015	1.11885	0.311976	8.18016	0.758467	5.86906	0.186842	3.69823	160.479	14.8364	3.85315	0.760467	17.5985	12.643	2.41541	0.56328	16.3183	7.7356	7.04378	1.29612	0.678446	27.2265	24.8937
20230816_Sample017_34_1_5480.d	NAFL	0.164528	0.222034	31.0157	0.507316	0.321352	12.6161	6.65162	5.73647	0.130488	0.139297	0.719706	3.78463	0.0416783	0.0802166	0.662289	0.355126	0.268391	0.379869	0.82999	0.553651	0.424839	0.774772	0.692643	0.0650439	0.303092	0.312138	0.713114	0.159634	4.57912	0.54622	2.76084	0.107439	3.40736	87.0679	13.1989	2.13784	1.9975	19.0452	15.002	1.51628	0.549489	10.3094	6.48595	3.30269	0.965563	0.767372	17.8855	17.8292
20230816_Sample019_36_1_5482.d	Control	0.305034	0.432598	68.6185	1.69929	0.647342	24.1443	20.2338	24.8392	0.278737	0.281398	2.20456	10.4994	0.205569	0.36247	2.03373	0.775744	0.674161	1.51346	2.02218	1.51993	1.57565	2.29673	2.04753	0.0342332	0.546179	0.503563	1.67879	0.212511	6.47554	0.696363	5.05653	0.204595	5.59556	199.269	21.5933	3.28182	2.12014	26.5407	21.7039	2.10416	0.67262	15.2789	10.3179	5.16926	1.67202	0.93295	29.1436	28.2293
20230816_Sample020_37_1_5483.d	NASH	0.7639	0.665853	62.9646	1.97812	0.857288	27.3441	15.5215	14.4119	0.195295	0.214191	1.57147	4.99487	0.827103	0.217764	1.8185	0.677037	0.434919	0.84715	1.60582	0.85018	1.12816	1.25115	2.11216	0.0737937	0.359955	0.362542	0.983981	0.435056	7.6838	0.686001	4.74427	0.139512	4.87195	110.047	11.3623	2.93947	2.12179	16.1852	10.0747	2.12723	0.944284	13.297	5.70513	5.30365	0.953078	1.44198	22.08	18.5461
20230816_Sample021_38_1_5484.d	NAFL	0.412448	0.528705	86.9519	2.0953	0.973122	27.7903	35.2939	29.1746	0.45261	0.398591	4.29439	9.76155	0.434572	0.376507	1.77263	0.654624	0.484037	2.3461	2.93917	3.81809	3.86636	5.09564	2.8291	0.0514333	0.508478	0.595509	0.392988	0.137019	4.49925	0.330526	2.98699	0.105884	3.00386	81.9236	9.5882	1.62661	0.596522	10.9758	7.84266	1.25796	0.326008	9.84901	5.33064	3.52604	0.806332	0.331631	14.8255	14.598
20230816_Sample022_39_1_5486.d	NAFL	0.538491	0.724386	67.2467	1.45305	0.893201	28.3498	18.4797	17.8855	0.201369	0.209276	2.24529	9.65963	0.411188	0.33113	1.95901	0.743922	0.548239	1.16619	1.90575	1.28303	1.69316	3.24475	2.27787	0.0676641	0.658507	0.694767	1.61605	0.318815	9.05354	0.729531	6.21534	0.235595	5.28996	198.809	19.5782	4.38338	1.76594	26.7543	19.1424	2.89818	0.769941	17.9838	9.54229	7.4186	1.66992	1.07022	34.4071	30.1706
20230816_Sample023_40_1_5487.d	NASH	0.958218	1.08569	107.376	1.86839	1.66575	50.2829	34.1408	45.7764	0.457415	0.311581	1.53527	6.13766	0.606045	0.304266	1.65084	0.940136	0.932538	1.44079	2.45032	2.85591	3.05435	1.37305	1.07357	0.105069	0.619345	0.478665	0.956968	0.237821	7.2792	0.469048	4.8512	0.1628	3.71581	120.484	12.4572	2.75485	0.963524	15.5288	10.8139	1.59518	0.471468	10.857	5.78585	4.06691	0.922419	0.631528	20.1176	17.5614
20230816_Sample024_41_1_5488.d	Control	0.699109	0.755687	84.8511	2.4525	1.03634	31.7867	30.4857	45.9033	0.318538	0.461276	2.81295	8.74621	0.481346	0.420965	2.3848	1.16701	0.564212	1.94806	2.63699	2.28026	3.93684	2.46905	2.38905	0.0419556	0.494945	0.577659	1.6113	0.236518	7.70547	0.684749	4.87492	0.14137	5.1972	165.484	15.8846	3.19896	0.801815	19.6141	12.8612	2.10661	0.429801	13.5676	6.83282	4.54575	1.21606	0.666631	28.2994	25.1442
20230816_Sample025_42_1_5489.d	NAFL	1.70177	1.38606	129.334	3.50132	1.36161	49.831	26.3667	33.211	0.340314	0.372162	4.5407	12.6622	0.425802	0.378586	2.27805	0.787785	0.742481	2.28513	3.98361	2.38291	3.89763	4.4436	2.42897	0.131248	1.16987	1.00526	1.31342	0.34306	11.7961	1.03246	6.56103	0.269083	5.21829	199.076	21.6567	3.73384	1.68812	24.2743	17.5965	2.13317	1.01389	19.4649	8.53986	7.24066	1.09797	1.50855	37.7443	31.2932
20230816_Sample026_43_1_5490.d	NASH	1.02598	0.735217	84.1382	2.44057	1.00476	38.6842	22.2772	22.4356	0.326437	0.312627	2.61894	6.01673	0.273174	0.383543	1.33405	0.787519	0.534517	1.24106	2.48872	2.72524	3.19991	2.15715	1.49557	0.120966	0.769103	0.879477	1.50955	0.421111	8.66217	0.76016	5.03488	0.158712	4.70202	159.818	14.4602	2.65214	1.26958	14.3072	10.3615	1.6312	0.710595	10.5861	4.56231	4.77189	0.915417	1.05268	21.0571	16.8954
20230816_Sample027_44_1_5492.d	NASH	1.14391	0.927373	93.9426	2.7215	1.31795	47.0698	20.9707	24.8735	0.310214	0.396371	3.76212	7.92215	0.511365	0.370975	2.56402	0.929766	0.637559	1.05197	2.11126	1.72543	2.57735	2.13796	2.33035	0.0593502	0.66629	0.781374	1.23794	0.34292	10.6506	1.10917	6.74871	0.26893	6.06873	173.529	18.9564	4.01691	1.54643	21.6914	15.1639	2.6715	0.89983	16.0813	8.37125	7.25076	1.45384	0.946045	27.5088	25.66
20230816_Sample028_45_1_5493.d	Control	1.12555	1.0942	92.2335	2.01139	1.47918	45.3381	33.9477	39.8605	0.375482	0.46661	3.87978	10.4447	0.55628	0.433706	1.93574	1.14401	0.659127	0.843119	1.95547	1.80097	1.6114	2.06391	1.27099	0.075617	1.0623	0.96685	1.94634	0.488972	12.9792	0.920161	8.44089	0.261954	6.95104	227.26	17.5905	5.13252	1.40124	26.7596	16.1689	3.04945	0.935137	22.2498	8.93612	9.80164	1.62107	1.23917	44.0958	33.8425
20230816_Sample029_46_1_5494.d	NAFL	0.811551	0.621829	71.2471	1.75368	0.595539	20.8634	19.7734	22.1176	0.209715	0.157488	1.52656	8.38269	0.414208	0.171335	1.39957	0.466754	0.345369	1.95211	1.97354	2.56398	2.13161	3.22961	2.17246	0.0658905	0.520208	0.464521	0.319307	0.149257	4.53396	0.375073	2.2501	0.0768395	2.28935	54.6723	8.01252	1.15077	0.647199	8.77815	5.80534	0.960919	0.331362	8.0742	3.82431	2.62684	0.522432	0.492121	13.657	11.6189
20230816_Sample030_47_1_5495.d	Control	0.332901	0.386924	47.8365	0.907895	0.737208	29.7464	21.1624	16.9664	0.358013	0.169119	1.60031	5.03835	0.599253	0.108743	1.67967	0.620134	0.554185	0.850288	1.70546	1.58981	1.39086	1.51837	1.88177	0.0586824	0.463868	0.540981	1.02628	0.2402	6.80519	0.606897	4.87851	0.149844	5.95982	131.033	12.9721	2.91228	1.39102	14.4502	10.3609	2.06851	0.735862	12.225	5.81468	5.28651	1.16696	1.05875	21.369	19.208
20230816_Sample031_48_1_5496.d	Control	1.58135	1.24281	102.07	2.33935	1.51864	45.5869	34.5053	48.3255	0.382131	0.522184	3.96662	9.91077	0.85039	0.599197	2.26408	0.847441	0.648	2.05189	3.21728	4.20119	5.63367	4.05961	1.79351	0.0765958	0.668449	0.60759	0.864425	0.287398	6.51773	0.547438	4.02436	0.107137	4.28946	107.614	10.5492	2.29767	0.546782	11.7125	7.93791	1.23583	0.436354	9.95584	4.20349	3.55015	0.660157	0.481263	19.738	15.3295
20230816_Sample032_49_1_5498.d	Control	1.35491	1.0959	107.553	2.0817	1.5259	45.6336	34.1063	67.2927	0.492997	0.522029	3.68796	12.666	1.32562	0.60241	4.55608	1.1229	0.664921	1.52688	2.41598	3.06568	3.8246	2.16	2.03017	0.0409534	0.601308	0.579819	1.129	0.320701	11.5026	0.647782	6.18778	0.160612	4.39638	147.436	14.2373	3.33943	0.59464	15.7084	11.0471	1.96821	0.630338	16.8775	6.27007	7.65001	1.15663	0.666459	27.207	25.4923
20230816_Sample033_50_1_5499.d	NAFL	1.03577	0.639085	76.4343	1.89701	0.697309	33.1146	19.0061	21.3842	0.235911	0.252443	2.879	8.07263	0.158282	0.233586	1.17542	0.631748	0.586453	1.17403	1.57248	1.25035	1.37842	1.93709	1.44495	0.156331	0.589292	0.468127	1.02172	0.364964	6.48168	0.572598	3.80916	0.107706	5.51815	138.032	12.1731	2.16144	1.62321	13.9379	9.15426	1.26243	0.846347	10.2485	4.62014	3.40488	0.678342	1.41067	22.1775	15.8011
20230816_Sample034_51_1_5500.d	Control	1.41519	1.12113	122.467	3.19515	1.55204	54.4355	36.5034	38.1879	0.462889	0.446678	3.94616	9.49043	0.387703	0.37038	1.82426	1.3929	1.12531	1.90513	3.12755	2.51906	2.99238	3.08921	1.73816	0.0543423	0.526173	0.485179	1.70751	0.324958	7.22743	0.804614	4.81988	0.104924	5.22068	172.123	15.2083	2.82034	0.853352	16.4838	11.7033	1.751	0.574502	12.5098	6.69982	4.58692	1.16849	0.931313	25.2759	22.1339
20230816_Sample035_52_1_5501.d	Control	1.07709	1.01919	101.409	2.07762	1.33247	45.095	29.8717	25.0751	0.441865	0.342316	3.29052	8.79855	0.455567	0.360784	2.18772	1.0591	0.819831	1.4323	2.8866	2.96268	2.83978	2.54295	2.31563	0.0784847	0.560937	0.609979	0.866193	0.384063	10.2434	0.708755	6.24292	0.191896	5.28807	137.637	14.6799	3.54365	1.51991	19.7454	12.089	2.50111	0.952741	16.3227	6.988	7.10003	1.25976	1.20876	28.679	23.5971
20230816_Sample036_53_1_5502.d	NAFL	1.47931	0.816234	115.722	3.01429	1.40687	52.242	30.4738	24.2639	0.377567	0.399318	4.13639	8.13196	0.536337	0.473331	1.07938	1.11248	0.683844	1.10271	2.42968	1.98823	2.80774	2.43188	1.27112	0.0745815	0.808207	0.665332	1.01775	0.311717	7.74556	0.981079	5.15335	0.160637	5.0019	165.821	16.9051	3.00786	0.825505	17.8756	13.4321	1.81267	0.573012	12.8414	6.97771	4.36808	1.27071	0.744673	25.9563	21.2623
20230816_Sample037_54_1_5504.d	Control	0.740309	0.705658	101.447	2.0757	1.62715	55.6511	35.57	41.267	0.50582	0.419744	3.63347	14.7709	1.38216	0.642302	5.53909	1.00296	0.479098	1.49626	2.86408	3.77743	3.05537	3.7959	4.25993	0.0291291	0.343653	0.33155	0.586659	0.221428	5.80763	0.377294	3.42268	0.104633	3.81539	97.6213	9.95307	2.45253	0.971749	14.3761	9.18663	1.48033	0.707509	12.1707	4.66973	4.48296	0.860532	0.917216	21.7273	16.5109
20230816_Sample038_55_1_5505.d	NASH	1.21458	0.865608	81.301	1.88373	1.04713	38.4113	22.9236	23.3992	0.411149	0.359967	2.62258	5.10902	1.18677	0.323202	1.70061	0.645032	0.47187	1.00747	2.17074	1.9718	1.6583	1.3174	1.45799	0.0973732	0.566275	0.748561	1.05732	0.434408	9.75316	0.618738	5.91873	0.149091	5.90882	161.444	15.295	3.12556	1.31072	17.7887	12.2305	2.07691	0.82765	13.8443	6.7918	5.95541	1.10881	1.04774	23.8234	22.3547
20230816_Sample039_56_1_5506.d	NASH	0.859967	0.690281	82.6745	1.66242	1.09915	40.0067	18.2389	20.7747	0.381286	0.380222	1.37067	5.03845	0.23759	0.186271	1.6296	0.670532	0.430727	1.68575	2.56494	1.5764	1.78405	2.04969	1.93951	0.0314841	0.756054	0.626593	0.902388	0.205648	7.80056	0.565104	4.67428	0.145314	3.76379	135.177	13.255	2.71013	1.05581	16.0344	11.4126	1.45062	0.648799	13.3153	5.64812	5.01461	0.984637	0.723958	23.929	20.3771
[truncated: 167 more columns]
